# Supplementary material for: Associations of Polymorphisms Localized in the 3′UTR Regions of the KRAS, NRAS, MAPK1 Genes with Laryngeal Squamous Cell Carcinoma
Source: Genes (Basel). 2021 Oct 23;12(11):1679. doi: 10.3390/genes12111679 (PMC8625477; doi:10.3390/genes12111679)
Supplement: Supplementary file 1 [file genes-12-01679-s001.zip]

Archive with 1 entries (1 files):
- genes-1401549-supplementary.pdf
